# Supplementary material for: Galectin-3-ITGB1 Signaling Mediates Interleukin 10 Production of Hepatic Conventional Natural Killer Cells in Hepatitis B Virus Transgenic Mice and Correlates with Hepatocellular Carcinoma Progression in Patients
Source: Viruses. 2024 May 7;16(5):737. doi: 10.3390/v16050737 (PMC11125742; doi:10.3390/v16050737)
Supplement: Supplementary file 1 [file viruses-16-00737-s001.zip]

Archive with 2 entries (2 files):
- Supplemental Figure-Chen YY-20240506-2.pdf
- viruses-2964059-supplementary.pdf
